# Supplementary material for: Foraging strategy as a route for sexual size dimorphism evolution
Source: Ecol Evol. 2024 Nov 7;14(11):e70100. doi: 10.1002/ece3.70100 (PMC11542996; doi:10.1002/ece3.70100)
Supplement: Supplementary file 2 — Table S2 [file ECE3-14-e70100-s001.R]

library(tidyr)
library(brms)
library(tidybayes)
library(htmlTable)
library(posterior)
library(knitr)
library(kableExtra)
library(webshot)
library(magick)

#Function to extract posterior draws from models:
#setwd("/Volumes/GoogleDrive/Other computers/My MacBook Air/Drive/UnB/Alunos/Pedro Rocha Zepp/Paper 1 - Thomisidae/new analyses")
setwd("/Users/argiope/Documents/Drive/UnB/Alunos/Pedro Rocha Zepp/Paper 1 - Thomisidae/new analyses")

gather2<-function(pars, model) {
  pars.temp<-paste0(pars[1:c(length(pars)-1)], sep=", ", collapse = '')
  pars<-paste0(c(pars.temp,pars[length(pars)]), sep="", collapse = '')
  gather<-paste("gather_draws(model, ",pars,")", sep="")
  draws<-eval(parse(text=gather))
  return(draws)
}
make_table<-function(grep, model) {
  #grep="^b_"
  #m.cw.tree->model
  
  vars<-get_variables(model)
  
  b<-vars[grep(grep, vars)]
  if(length(b)>0) {
  draws_b<-gather2(b, model=model)

  tab_b<-draws_b %>%
    summarise_draws(
      "mean", "sd", "quantile2"
    )

  tab_b[,3:ncol(tab_b)]<-round(tab_b[,3:ncol(tab_b)],2)
  
  tab_b<-tab_b[,c(1,3,4,5,6)]
  } else {tab_b<-data.frame(NA,NA,NA,NA,NA)}
  
  colnames(tab_b)<-c("variable","mean","se", "lower 95%CI", "upper 95%CI")
  
  return(tab_b)  
}
beautify<-function(names,
                   resp,
                   resp.sub,
                   cond,
                   cond.sub,
                   old,
                   new) {
  #names<-tab$variable
    
  rescor_pars <- names[order<-grepl("^rescor_", names)]
  if(length(rescor_pars)>0) {
    rescor_pars <- sub("__", ",", sub("__", "(", rescor_pars))
    rescor_pars <- paste0(rescor_pars, ")")
    names[order]<-rescor_pars
  }
  
  sd_pars <- names[order<-grepl("^sd_", names)]
  if(length(sd_pars)>0) {
    for (i in 1:length(sd_pars)) {
    gregex<-strsplit(sd_pars[[i]], "__")[[1]][[1]]
    sd_prefix <- paste0(gregex, "__")
    sd_names <- sub(sd_prefix, "sd(", sd_pars[[i]])
    gregex <- sub("sd_", "", gregex)
    sd_names <- paste0(sd_names, ")"," [", gregex," level]")
    names[names==sd_pars[[i]]]<-sd_names
  }}
  
  cor_pars <- names[order<-grepl("^cor_", names)]
  if(length(cor_pars)>0) {
    for (i in 1:length(cor_pars)) {
    gregex<-strsplit(cor_pars[[i]], "__")[[1]][[1]]
    cor_prefix <- paste0(gregex, "__")
    cor_names <- sub(cor_prefix, "cor(", cor_pars[[i]])
    cor_names <- sub("__", ",", cor_names)
    gregex <- sub("cor_", "", gregex)
    cor_names <- paste0(cor_names, ")"," [", gregex," level]")
    names[names==cor_pars[[i]]]<-cor_names
  }}
  
  b_pars <- names[order<-grepl("^b_", names)]
  if(length(b_pars)>0) {
    if(length(resp)==1) {
      b_pars<-sub("b_","", b_pars)
    } else {
    for (k in 1:length(resp)) {
    b_pars.temp <- b_pars[order2<-grepl(resp[[k]], b_pars)]
    b_pars_slit<-strsplit(unlist(b_pars.temp), as.character(resp[[k]]))
    for (i in 1:length(b_pars_slit)) {
      b_pars_slit[[i]]<-sub("_","", b_pars_slit[[i]])
      b_pars_slit[[i]]<-paste(resp[[k]],"[",b_pars_slit[[i]][[2]],"]", sep="")
    }
    b_pars[order2]<-b_pars_slit
    }}
    
    b_pars<-unlist(b_pars)
    names[order]<-b_pars
  }
  
  sigma_pars <- names[order<-grepl("^sigma_", names)]
  if(length(sigma_pars)>0) {
    
    if(length(resp)==1) {
      sigma_pars<-sub("sigma_","", sigma_pars)
      sigma_pars <- paste0(sigma_pars,"[sigma]")
    } else {
    
      for (k in 1:length(resp)) {
      sigma_pars.temp <- sigma_pars[order2<-grepl(resp[[k]], sigma_pars)]
      sigma_pars_split<-strsplit(unlist(sigma_pars.temp), as.character(resp[[k]]))
      for (i in 1:length(sigma_pars_split)) {
        sigma_pars_split[[i]]<-sub("_","", sigma_pars_split[[i]])
        sigma_pars_split[[i]]<-paste(resp[[k]],"[",sigma_pars_split[[i]][[1]],"]", sep="")
      }
      sigma_pars[order2]<-sigma_pars_split
    }
  }
  sigma_pars<-unlist(sigma_pars)
  names[order]<-sigma_pars
  }
  
  condition_pars <- names[order<-grepl(cond, names)]
  if(length(condition_pars)>0) {
    condition_pars<-sub(cond, cond.sub, condition_pars)
    names[order]<-condition_pars
  }
  
  for (i in 1:length(resp)) {
  resp_pars <- names[order<-grepl(resp[[i]], names)]
  resp_pars<-sub(resp[[i]], resp.sub[[i]], resp_pars)
  names[order]<-resp_pars
  }
  
  if (is.null(old)==FALSE) {
  for (i in 1:length(old)) {
    new_pars <- names[order<-grepl(old[[i]], names)]
    new_pars<-sub(old[[i]], new[[i]], new_pars)
    names[order]<-new_pars
  }}
  
  
  return(names)
  
}
create_table<-function(model,
                       resp=c("cwFtaxlog", "cwMtaxlog"),
                       resp.sub=c("CW Female", "CW Male"),
                       cond="alt_hunt_strat1",
                       cond.sub="EFS",
                       caption="Table S1. Coefficientes table",
                       old=NULL,new=NULL,
                       digits=2
                       ) {
  #model<-m.sdi.cw.genus
  s<-summary(model)
  
  tab_b<-make_table(grep="^b_",model=model)
  b_sigma<-grep("sigma", tab_b$variable)
  if(length(b_sigma)>0) {
    tab_b<-tab_b[-b_sigma,]
  }
  tab_b<-tab_b[is.na(tab_b$variable)==FALSE,]
  
  tab_sd<-make_table("^sd_",model=model) 
  
  tab_cor<-make_table("^cor_",model=model) 
  
  tab_sd_cor<-rbind(tab_sd,tab_cor)
  tab_sd_cor<-tab_sd_cor[is.na(tab_sd_cor$variable)==FALSE,]
  
  tab_sigma<-make_table("sigma_", model=model) 
  b_prior<-grep("prior", tab_sigma$variable)
  if(length(b_prior)>0) {
    tab_sigma<-tab_sigma[-b_prior,]
  }
  tab_sigma<-tab_sigma[is.na(tab_sigma$variable)==FALSE,]
  
  tab_rescor<-make_table("^rescor_", model=model) 
  tab_rescor<-tab_rescor[is.na(tab_rescor$variable)==FALSE,]
  
  tab.temp<-list(tab_sd_cor,tab_b,tab_sigma,tab_rescor)
  tab<-NULL
  for (i in 1:length(tab.temp)) {
    if(nrow(tab.temp[[i]])>0) {
     tab<-rbind(tab,tab.temp[[i]])
    }
  }
    
  tab<-tab[is.na(tab$variable)==FALSE,]
  
  tab$variable<-beautify(tab$variable,
                       resp=resp,
                       resp.sub=resp.sub,
                       cond=cond,
                       cond.sub=cond.sub,
                       old=old, new=new
                       )
  
  tspanner = c("Group level","Population level",
               "Sigma", "Residual Correlation")
  tspanner<-tspanner[lapply(tab.temp, nrow)>0]
  
  n.tspanner = c(nrow(tab_sd_cor),
                 nrow(tab_b),
                 nrow(tab_sigma),
                 nrow(tab_rescor))
  n.tspanner<-n.tspanner[lapply(tab.temp, nrow)>0]
  
  #footer<-paste("Number of observations = ",s$nobs,
  #              paste("; Number of groups = ", paste0(s$ngrps,
  #                                              collapse = " and ")),
  #              sep="")
  
  tab %>%
    txtRound(digits = digits)  %>%
    #addHtmlTableStyle(css.cell = c("width: 400;",
    #                               "width: 60;",
    #                               "width: 60;",
    #                               "width: 60;",
    #                               "width: 60;")) %>%
    addHtmlTableStyle(align = "lr") %>% 
    htmlTable(
            header = c("","Mean","SE", "lower 95%CI", "upper 95%CI"),
            caption = caption,
            rnames=FALSE,
            tspanner = tspanner,
            n.tspanner = n.tspanner)

}
prior.table<-function(model, old=NULL, new=NULL) {
  s<-summary(model, priors = TRUE)$prior
  prior.table.Parameter<-NULL
  prior.table.Prior.distribution<-NULL
  prior.table.Prior.parameters<-NULL
  prior.table.Response.variable<-NULL
  for (i in 1:nrow(s)) {
    distribution<-strsplit(s$prior[[i]], "(", fixed=TRUE)[[1]][[1]]
    parameters<-strsplit(s$prior[[i]], "(", fixed=TRUE)[[1]][[2]]
    parameters<-sub(")", "", parameters)
    parameters<-strsplit(parameters, ",", )[[1]]
    parameters<-as.numeric(parameters)
    if (distribution=="normal") {
      distribution<-"Gaussian"
      parameters<-paste("mean=", parameters[[1]],
                        "; sd=", parameters[[2]], sep="")
    }
    if (distribution=="student_t") {
      distribution<-"Student's t"
      parameters<-paste("df=", parameters[[1]], 
                        "; mean=", parameters[[2]],
                        "; sd=", parameters[[3]], sep="")
    }
    if (distribution=="lkj_corr_cholesky") {
      distribution<-"Cholesky LKJ correlation"
      parameters<-paste("eta=", parameters[[1]], sep="")
    }
    prior.table.Parameter[[i]]<-s$class[[i]]
    prior.table.Prior.distribution[[i]]<-distribution
    prior.table.Prior.parameters[[i]]<-parameters
    prior.table.Response.variable[[i]]<-s$resp[[i]]
  
    prior.table.Parameter[[i]][prior.table.Parameter[[i]]=="b"&s$dpar[[i]]=="sigma"]<-"Beta coefficients [sigma]"
    prior.table.Parameter[[i]][prior.table.Parameter[[i]]=="b"]<-"Beta coefficients"
    prior.table.Parameter[[i]][prior.table.Parameter[[i]]=="L"]<-"Group-level correlation"
    prior.table.Parameter[[i]][prior.table.Parameter[[i]]=="Lrescor"]<-"Residual correlation"
    prior.table.Parameter[[i]][prior.table.Parameter[[i]]=="sigma"]<-"Sigma"
    prior.table.Parameter[[i]][prior.table.Parameter[[i]]=="sd"&s$dpar[[i]]=="sigma"]<-"SD [sigma]"
    prior.table.Parameter[[i]][prior.table.Parameter[[i]]=="Intercept"&s$dpar[[i]]=="sigma"]<-"Intercept [sigma]"
    prior.table.Parameter[[i]][prior.table.Parameter[[i]]=="sd"&s$group[[i]]=="genus"]<-"Genus level SD"
    prior.table.Parameter[[i]][prior.table.Parameter[[i]]=="sd"&s$group[[i]]=="genus_phylo"]<-"Phylogeny level SD"
    prior.table.Parameter[[i]][prior.table.Parameter[[i]]=="sd"]<-"Group-level SD"
  }
  prior.table.Parameter<-unlist(prior.table.Parameter)
  prior.table.Prior.distribution<-unlist(prior.table.Prior.distribution)
  prior.table.Prior.parameters<-unlist(prior.table.Prior.parameters)
  prior.table.Response.variable<-unlist(prior.table.Response.variable)

  prior.table<-data.frame(
             prior.table.Parameter,
             prior.table.Prior.distribution,
             prior.table.Prior.parameters,
             prior.table.Response.variable)
  
  if (is.null(old)==FALSE) {
    for (i in 1:length(old)) {
      for (k in 1:ncol(prior.table)) {
      new_pars <- prior.table[,k][order<-grepl(old[[i]], prior.table[,k])]
      new_pars<-sub(old[[i]], new[[i]], new_pars)
      prior.table[,k][order]<-new_pars
      }
    }}
  
  return(prior.table)
}


#LOAD MODELS AND GENERATE TABLES
m.cw.genus<-readRDS("models/modelCW.multi.RDS")
m.cw.tree<-readRDS("models/modelCW.multi_tree.RDS")
m.sdi.cw.genus<-readRDS("models/model.sdi_cw.multi.RDS")
m.sdi.cw.tree<-readRDS("models/modelCW.sdi.tree.RDS")

m.bl.genus<-readRDS("models/modelBL.multi.RDS")
m.bl.tree<-readRDS("models/modelBL.multi_tree.RDS")
m.sdi.bl.genus<-readRDS("models/model.sdi_bl.multi.RDS")
m.sdi.bl.tree<-readRDS("models/modelBL.sdi.tree.RDS")

#PRIORS
t.m.cw.genus<-prior.table(m.cw.genus,
                          old=c("cwFtaxlog","cwMtaxlog"),
                          new=c("CW Female","CW Male"))
t.m.cw.tree<-prior.table(m.cw.tree,
                         old=c("cwFtaxlog","cwMtaxlog"),
                         new=c("CW Female","CW Male"))
t.m.sdi.cw.genus<-prior.table(m.sdi.cw.genus)
t.m.sdi.cw.tree<-prior.table(m.sdi.cw.tree)
t.m.bl.genus<-prior.table(m.bl.genus,
                          old=c("blFtaxsqrt","blMtaxsqrt"),
                          new=c("BL Female","BL Male"))
t.m.bl.tree<-prior.table(m.bl.tree,
                         old=c("blFtaxsqrt","blMtaxsqrt"),
                         new=c("BL Female","BL Male"))
t.m.sdi.bl.genus<-prior.table(m.sdi.bl.genus)
t.m.sdi.bl.tree<-prior.table(m.sdi.bl.tree)

t.m.cw.tree<-subset(t.m.cw.tree, prior.table.Parameter!="Group-level SD")
t.m.bl.tree<-subset(t.m.bl.tree, prior.table.Parameter!="Group-level SD")
p.table<-rbind(t.m.cw.genus, t.m.cw.tree, t.m.sdi.cw.genus, t.m.sdi.cw.tree,
               t.m.bl.genus, t.m.bl.tree, t.m.sdi.bl.genus, t.m.sdi.bl.tree)

TS2<-p.table %>%
  addHtmlTableStyle(align = "lccc") %>% 
  htmlTable(
    header = c("Variable",
               "Prior Distribution",
               "Prior parameters",
               "Response variable"),
    caption = "Table S2. Priors used in Bayesian models.",
    rnames=FALSE,
    tspanner = c("Model of cephalothorax width with genera at group-level",
                 "Model of cephalothorax width with phylogeny at group-level",
                 "Model of CW SDI with genera at group level",
                 "Model of CW SDI and phylony at group level",
                 "Model of body length with genera at group-level",
                 "Model of body length width with phylogeny at group-level",
                 "Model of BL SDI with genera at group level",
                 "Model of BL SDI and phylony at group level"),
    n.tspanner = c(nrow(t.m.cw.genus),
                   nrow(t.m.cw.tree),
                   nrow(t.m.sdi.cw.genus),
                   nrow(t.m.sdi.cw.tree),
                   nrow(t.m.bl.genus),
                   nrow(t.m.bl.tree), 
                   nrow(t.m.sdi.bl.genus),
                   nrow(t.m.sdi.bl.tree)))
save_kable(TS2, file = "tables/temp.html")
webshot("tables/temp.html", "tables/TableS2.pdf")
unlink("tables/temp.html")


#COEFFICIENTS
m.cw.genus<-readRDS("models/modelCW.multi.RDS")
TS3<-create_table(m.cw.genus,
             resp=c("cwFtaxlog", "cwMtaxlog"),
             resp.sub=c("CW Female", "CW Male"),
             cond="alt_hunt_strat1",
             cond.sub="EFS[yes]",
             caption="Table S3. Multivariate Bayesian statistical estimates of the model
             testing the effect of Exploitative Foraging Strategies (EFS) on the cephalothorax
             width (log transformed) of female and male Thomisidae spiders.
             Spider genera entered as a group level parameter.",
             old=NULL,new=NULL)
save_kable(TS3, file = "tables/temp.html")
webshot("tables/temp.html", "tables/TableS3.pdf")
unlink("tables/temp.html")

TS4<-create_table(m.cw.tree,
             resp=c("cwFtaxlog", "cwMtaxlog"),
             resp.sub=c("CW Female", "CW Male"),
             cond="alt_hunt_strat1",
             cond.sub="EFS[yes]",
             caption="Table S4. Multivariate Bayesian statistical estimates of the model
             testing the effect of Exploitative Foraging Strategies (EFS) on the cephalothorax
             width (log transformed) of female and male Thomisidae spiders.
             Spider genera and and genus-level phylogeny entered as a group level parameters.",
             old="genus_phylo",new="phylogeny")
save_kable(TS4, file = "tables/temp.html")
webshot("tables/temp.html", "tables/TableS4.pdf")
unlink("tables/temp.html")

TS5<-create_table(m.sdi.cw.genus,
             resp="sdi_cw",
             resp.sub="SDI CW",
             cond="alt_hunt_strat",
             cond.sub="EFS[yes]",
             caption="Table S5.  Bayesian statistical estimates of the model
             testing the effect of Exploitative Foraging Strategies (EFS) on the Cephalothorax Width Sexual Size Dimorphism Index (SDI)
             of Thomisidae spiders. Spider genera entered as a group level parameter.")
save_kable(TS5, file = "tables/temp.html")
webshot("tables/temp.html", "tables/TableS5.pdf")
unlink("tables/temp.html")


TS6<-create_table(m.sdi.cw.tree,
             resp="sdi_cw",
             resp.sub="SDI CW",
             cond="alt_hunt_strat",
             cond.sub="EFS[yes]",
             caption="Table S6. Bayesian statistical estimates of the model
             testing the effect of Exploitative Foraging Strategies (EFS) on the Cephalothorax Width Sexual Size Dimorphism Index (SDI)
             of Thomisidae spiders. Spider genera and and genus-level phylogeny entered as a group level parameters.",
             old="genus_phylo",new="phylogeny")
save_kable(TS6, file = "tables/temp.html")
webshot("tables/temp.html", "tables/TableS6.pdf")
unlink("tables/temp.html")

#BL
#BL
#BL
#BL
TS7<-create_table(m.bl.genus,
                  resp=c("blFtaxsqrt", "blMtaxsqrt"),
                  resp.sub=c("BL Female", "BL Male"),
                  cond="alt_hunt_strat1",
                  cond.sub="EFS[yes]",
                  caption="Table S7. Multivariate Bayesian statistical estimates of the model
             testing the effect of Exploitative Foraging Strategies (EFS) on the body
             length (square root transformed) of female and male Thomisidae spiders.
             Spider genera entered as a group level parameter.",
                  old=NULL,new=NULL)
save_kable(TS7, file = "tables/temp.html")
webshot("tables/temp.html", "tables/TableS7.pdf")
unlink("tables/temp.html")


TS8<-create_table(m.bl.tree,
                  resp=c("blFtaxsqrt", "blMtaxsqrt"),
                  resp.sub=c("BL Female", "BL Male"),
                  cond="alt_hunt_strat1",
                  cond.sub="EFS[yes]",
                  caption="Table S8. Multivariate Bayesian statistical estimates of the model
             testing the effect of Exploitative Foraging Strategies (EFS) on the body
             length (square root transformed) of female and male Thomisidae spiders.
             Spider genera and and genus-level phylogeny entered as a group level parameters.",
                  old="genus_phylo",new="phylogeny")
save_kable(TS8, file = "tables/temp.html")
webshot("tables/temp.html", "tables/TableS8.pdf")
unlink("tables/temp.html")


TS9<-create_table(m.sdi.bl.genus,
                  resp="sdi_bl",
                  resp.sub="SDI BL",
                  cond="alt_hunt_strat",
                  cond.sub="EFS[yes]",
                  caption="Table S9. Bayesian statistical estimates of the model
             testing the effect of Exploitative Foraging Strategies (EFS) on the Body Length Sexual Size Dimorphism Index (SDI)
             of Thomisidae spiders. Spider genera entered as a group level parameter.")
save_kable(TS9, file = "tables/temp.html")
webshot("tables/temp.html", "tables/TableS9.pdf")
unlink("tables/temp.html")


TS10<-create_table(m.sdi.bl.tree,
                  resp="sdi_bl",
                  resp.sub="SDI BL",
                  cond="alt_hunt_strat",
                  cond.sub="EFS[yes]",
                  caption="Table S10. Bayesian statistical estimates of the model
             testing the effect of Exploitative Foraging Strategies (EFS) on the Body Length Sexual Size Dimorphism Index (SDI)
             of Thomisidae spiders. Spider genera and and genus-level phylogeny entered as a group level parameters.",
                  old="genus_phylo",new="phylogeny")
save_kable(TS10, file = "tables/temp.html")
webshot("tables/temp.html", "tables/TableS10.pdf")
unlink("tables/temp.html")
